# Supplementary material for: Identification of Biomarkers for Defense Response to Plasmopara viticola in a Resistant Grape Variety
Source: Front Plant Sci. 2017 Sep 5;8:1524. doi: 10.3389/fpls.2017.01524 (PMC5591819; doi:10.3389/fpls.2017.01524)
Supplement: Supplementary file 1 [file Table_1.XLSX]

## Sheet: Sheet1
Table S1: GC-MS method validation results for the identification and quantification of primary compounds. RT Retention Time; RI Retention Index; LOD Limit of Detection; LOQ Limit of Quantification.
Class	Compound	RT (min)	RI	m/z	Intra-day CV (%)	Inter-day CV (%)	Recovery (%)	Matrix effect (%)	Linearity range (mg/L)	LOD (mg/L)	LOQ (mg/L)
Acids
	oxalic acid	9.36	1131	175+190	18.2	26.4	118.9	0	0.5-100	0.167	0.5
	malonic acid	11.17	1203	233	15.2	44.6	97.2	17	0.05-100	0.017	0.05
	benzoic acid	12.2	1242	179	1.8	8.4	50.4	-21	0.005-100	0.002	0.005
	nicotinic acid	13.37	1288	180	1.3	3.1	131.7	-6.1	0.005-50	0.002	0.005
	maleic acid	13.67	1300	245	1.4	5.1	107.3	0	0.005-200	0.002	0.005
	succinic acid	13.98	1312	247	1.3	3.8	106.7	1.5	0.005-150	0.002	0.005
	glyceric acid	14.45	1330	189	0.7	6.8	80.5	-11.4	0.005-150	0.002	0.005
	fumaric acid	14.91	1350	245	3.1	6.4	92.7	-6	0.01-20	0.003	0.01
	glutaric acid	16.25	1404	261	1.8	4.2	105.9	-8.8	0.005-150	0.002	0.005
	citramalic acid	17.81	1469	247	1.5	4.5	100.1	-8.1	0.005-40	0.002	0.005
	malic acid	18.31	1489	335	1.6	4.4	82.4	-7.1	0.005-200	0.002	0.005
	salicilic acid	18.63	1505	209	1.7	8.8	102.6	-25.3	0.5-150	0.167	0.5
	pyroglutamic acid	18.83	1514	156	1.6	7.1	126.2	-9.6	0.1-10	0.033	0.1
	cinnamic acid	19.51	1542	205	1.4	5.1	63.9	-12.4	5-100	1.667	5
	mevalonic acid	19.86	1558	233+247	1.8	16.5	62.6	-17.6	0.5-200	0.167	0.5
	threonic acid	19.96	1563	292	3.8	6.3	122.4	-19.7	0.005-40	0.002	0.005
	α-ketoglutaric acid	20.25	1575	198	2.8	4.4	90.2	-5.9	1-100	0.333	1
	3-hydroxy-3-methylglutaric acid	20.81	1601	247	1.5	4.8	100.8	-19.5	0.05-40	0.017	0.05
	tartaric acid	21.68	1639	423	4.8	10.3	79.4	4.4	0.005-200	0.002	0.005
	shikimic acid	25.26	1814	189	1.3	3.6	87.7	0	0.5-100	0.167	0.5
	citric acid	25.36	1818	257+273	2.2	5.1	87.4	-24.2	0.005-10	0.002	0.005
	isocitric acid	25.43	1823	245+273	1.5	3.3	93.4	-9	5-150	1.667	5
	hippuric acid	25.61	1832	206	7.9	17.4	83.7	-2.4	20-100	6.667	20
	5-keto gluconic acid	27.67	1938	364	2.7	4.3	91.3	-2.4	0.005-150	0.002	0.005
	ascorbic+dehydroascorbic acid	25.8	1841	173	2.3	7.4	112.7	-10.7	0.01-20	0.003	0.01
	quinic acid	26.16	1860	419	3.3	5.8	103.2	-5.7	0.005-200	0.002	0.005
	glucuronic	27.85	1947	333	2.7	4.6	106.8	5.3	0.01-150	0.003	0.01
	galacturonic acid	28.06	1960	333	2.7	4.5	100.4	5.3	0.05-100	0.017	0.05
	abscisic acid	32.42	2206	183	2.4	2.2	94.2	-4.5	2-150	0.667	2
Amino acids
	valine	8.23	1087	72	3.7	10.2	85.3	1.6	0.2-50	0.067	0.2
	alanine	8.61	1102	116	5.8	13.6	82.2	12.7	0.005-40	0.002	0.005
	norvaline	8.77	1107	72	3.8	7.3	133.5	14	1-100	0.333	1
	leucine	9.93	1153	86	3	6.3	134.4	14.9	0.2-100	0.067	0.2
	isoleucine	10.46	1174	86	2.8	7.4	153.8	16.8	0.2-50	0.067	0.2
	serine	12.5	1254	116	2.5	4.9	133.1	4.4	0.2-20	0.067	0.2
	threonine	13.46	1291	117	1.6	5.7	133	-17.3	0.5-10	0.167	0.5
	proline	13.49	1293	142	5.6	27.6	82.2	-22	0.1-100	0.033	0.1
	glycine	13.74	1303	248	2.9	6.9	123.8	45.7	0.005-10	0.002	0.005
	aspartic acid	16.65	1421	160	2.5	19.3	96.5	11.7	5-150	1.667	5
	β-alanine	16.76	1426	248	2.6	6.7	116.4	-39.8	0.005-10	0.002	0.005
	ɣ-aminobutyric acid	19.14	1527	304	1.3	6.4	103.9	-15.4	0.05-40	0.017	0.05
	asparagine	20.63	1582	159	5.1	21.2	137.4	21.1	10-150	3.333	10
	phenylalanine	21.21	1620	218	3.2	16.5	58.1	17.3	0.5-40	0.167	0.5
	ornithine+arginine	23.89	1746	174	11.4	21.6	96.6	-2.6	0.5-150	0.167	0.5
	lysine	25.92	1848	174	9.5	23.8	81.5	-12.5	0.2-100	0.067	0.2
	tyrosine	26.51	1877	179	10.2	24.6	87.2	-28	5-100	1.667	5
Amines / Others
	2-pyrrolidinone	9.6	1138	142	2.4	3.6	108.1	-9.4	0.05-100	0.017	0.05
	isopentylamine	9.88	1152	174	2	6.2	118.1	-2	0.2-200	0.067	0.2
	uracil	14.5	1333	241	10.7	20.3	136.3	-4.5	0.005-20	0.002	0.005
	nicotinamide	17.93	1470	179	2.4	3.5	101.7	0.5	10-100	3.333	10
	cadaverine	25.61	1833	174	3.1	7.1	88.5	-17.3	0.02-100	0.007	0.02
	pyridoxiamine	26.2	1863	280	3	10.3	79.3	-13.6	1-150	0.333	1
	pyridoxal	26.35	1869	293	2.8	4.6	58.6	-0.6	0.02-150	0.007	0.02
	tryptamine	32.49	2213	174	3.1	15.3	90.2	-4.4	0.01-20	0.003	0.01
	spermidine	33.19	2251	144	9.5	17.3	102.5	3.8	1.0-40	0.333	1
	uridine	36.17	2436	217	5.7	10.8	133.4	4.6	10-200	3.333	10
	serotonine	36.35	2450	174	1.3	21.2	102.3	9.8	0.05-50	0.017	0.05
	adenosine	38.96	2630	230	1.5	3.1	91.4	-19.3	0.1-50	0.033	0.1
Sugars
	maltol	13.22	1278	183	1.3	13.2	110.1	-15.8	1.0-50	0.333	1
	threitol	18.61	1504	217	2.1	7.7	125.4	14.9	0.005-40	0.002	0.005
	meso-erythriol	18.79	1512	217	2	7.3	120.8	7.9	0.01-40	0.003	0.01
	apiose	21.56	1636	217	0.8	6.6	131.7	22.3	0.2-150	0.067	0.2
	xylose	22.05	1659	217	1.5	4.5	113.3	10.4	0.005-40	0.002	0.005
	lyxose	22.18	1664	217	1.7	5.5	117.8	13.5	0.005-40	0.002	0.005
	ribose	22.53	1681	217	1.5	5.3	120.4	13.9	0.05-40	0.017	0.05
	xylitol	23.12	1709	217	2.6	7.3	106.8	-7.8	0.005-10	0.002	0.005
	α-rhamnose	23.32	1719	277	1	3.9	114.8	-8.3	0.005-100	0.002	0.005
	arabitol	23.43	1724	189	1.2	6.3	111.4	-17.4	0.01-100	0.003	0.01
	adonitol	23.52	1729	319	1.8	7	105.9	-15.9	0.005-50	0.002	0.005
	fucose	23.71	1738	117	2.2	2.3	112.7	3.1	0.01-50	0.003	0.01
	pinitol	25.59	1831	260	1.6	6.8	115	-12.5	0.005-40	0.002	0.005
	fructose	26.64	1886	307	1.9	4.4	75.2	-28.8	0.005-200	0.002	0.005
	mannose	26.71	1888	160	1.4	4	111.9	-2.6	0.005-100	0.002	0.005
	galactose	26.77	1892	319	1.5	5.2	102.4	-2.8	0.005-40	0.002	0.005
	glucose	27.26	1918	319	2	2.1	72.6	-13	0.005-200	0.002	0.005
	sorbitol	27.66	1938	319	2.6	7.1	104.1	0	0.005-20	0.002	0.005
	myo-inositol	30.41	2088	432	2.5	3.9	86.6	-36.8	0.005-150	0.002	0.005
	sucrose	39.1	2642	451	4.4	19.4	109.3	-18	0.005-150	0.002	0.005
	lactose	40.06	2708	204	3.2	7.9	91.2	-1.6	0.1-150	0.033	0.1
	trehalose	40.63	2745	204	4.3	8.8	118.8	-1.9	0.1-150	0.033	0.1
	maltose	40.85	2766	361	2.4	8	95.6	-1.7	0.1-150	0.033	0.1
	melibiose	42.8	2901	204	4.3	7.6	93.5	0.8	0.5-200	0.167	0.5
Fatty acids
	myristoleic acid	25.66	1833	283	1.7	8.2	104.1	-17.4	5-100	1.667	5
	myristic acid	25.92	1848	285	1.6	5.7	100.2	2.3	0.5-100	0.167	0.5
	palmitoleic acid	29.19	2020	311	1.6	7	98.9	-2.3	2-200	0.667	2
	palmitic acid	29.6	2045	313	1.6	9.3	123.6	1.8	0.005-100	0.002	0.005
	margaric acid	31.33	2141	327	1	8.2	115.5	6.2	0.5-100	0.167	0.5
	linoleic acid	32.41	2205	337	1.4	8.5	90.6	3.1	2-200	0.667	2
	linolenic acid	32.49	2210	335	2	7.6	108.7	2.8	5-200	1.667	5
	oleic acid	32.54	2211	339	1.3	8.9	98.4	16.2	1-200	0.333	1
	cis-vaccenic acid	32.64	2218	339	0.9	9.7	103.5	8.2	2-200	0.667	2
	stearic acid	33	2240	341	1	8.2	88.3	-16.9	0.5-20	0.167	0.5
	cis-11-eicosenoic acid	35.73	2410	367	3.7	10.2	99	9.8	5-200	1.667	5
	arachidic acid	36.26	2438	369	4.1	9.9	107.4	13.3	0.005-40	0.002	0.005
	erucic acid	38.82	2609	395	7.9	13.7	108.5	5.2	10-200	3.333	10
	behenic acid	39	2639	397	11.5	11.7	131.1	-20	5.0-75	1.667	5
