# Supplementary material for: Identification of Biomarkers for Defense Response to Plasmopara viticola in a Resistant Grape Variety
Source: Front Plant Sci. 2017 Sep 5;8:1524. doi: 10.3389/fpls.2017.01524 (PMC5591819; doi:10.3389/fpls.2017.01524)
Supplement: Supplementary file 2 [file Table_2.XLSX]

## Sheet: Primary compounds
Table S2: Quantification of primary compounds in Bianca grapevine samples in inoculated (I) and not inoculated (NI) at different time points, hours post infection (hpi). The concentrations reported represent the average value of 3 biological replicates ± error standard, expressed as mg/kg of fresh leaves .
		12 hpi							24 hpi			24 hpi				48 hpi			48 hpi				96 hpi			96 hpi
Class	Compound	NI			I				NI			I				NI			I				NI			I
Acids
	malonic acid	4.5679	±	0.1284	4.1038	±	0.4182		4.3434	±	0.362	4.413	±	0.1896		4.1531	±	0.3316	4.6094	±	0.3283		4.0311	±	0.2607	4.3201	±	0.1774
	benzoic acid	2.7513	±	0.539	2.7134	±	0.507		3.0627	±	0.5571	3.5068	±	0.8083		3.155	±	1.1411	2.8518	±	0.531		3.936	±	0.6892	2.9697	±	1.0328
	maleic acid	8.5226	±	1.3427	7.8886	±	0.9851		8.9819	±	1.8774	4.8024	±	0.9305		6.9915	±	0.6103	10.7769	±	0.4673		5.8258	±	0.7526	9.0868	±	1.3967
	succinic acid	23.5047	±	1.6254	20.1672	±	1.1487		18.1885	±	2.5391	8.7639	±	0.8648		13.0976	±	5.2949	18.3885	±	0.2469		12.0105	±	2.3503	14.9392	±	0.8746
	glyceric acid	149.174	±	39.0876	173.101	±	21.091		163.783	±	33.6037	105.539	±	6.6436		104.695	±	24.0139	135.379	±	6.6536		111.246	±	21.2211	106.882	±	20.7379
	fumaric acid	2.668	±	0.1158	2.5272	±	0.2112		2.6251	±	0.2302	2.4017	±	0.2224		2.2925	±	0.183	2.5456	±	0.0635		2.0303	±	0.0863	2.2394	±	0.1092
	glutaric acid	1.7539	±	0.0943	1.6315	±	0.1765		1.5507	±	0.1307	1.5392	±	0.1329		1.4675	±	0.0824	1.6095	±	0.0254		1.5095	±	0.0452	1.5425	±	0.0621
	citramalic acid	2.0283	±	0.3012	2.3649	±	0.0973		2.2459	±	0.3169	2.2383	±	0.2796		1.9435	±	0.5395	1.8122	±	0.217		1.1999	±	0.2325	1.1791	±	0.3087
	malic acid	1089.27	±	211.008	1143.83	±	95.9289		1115	±	211.083	992.011	±	219.11		898.542	±	197.604	1277.76	±	56.4263		745.36	±	81.3109	808.833	±	209.315
	pyroglutamic acid	67.654	±	4.0179	74.7019	±	3.3415		76.3681	±	4.9176	72.4672	±	8.1284		71.4422	±	8.7763	104.29	±	4.4294		74.7929	±	4.4195	105.435	±	14.5525
	threonic acid	9.8168	±	1.3542	8.9418	±	1.2462		7.9456	±	1.2157	6.5868	±	2.0046		5.709	±	1.3026	6.4579	±	0.3232		5.376	±	0.4509	5.1881	±	0.5525
	tartaric acid	7225.69	±	297.278	8284.56	±	731.983		7456.39	±	675.729	10153.1	±	694.855		7156.05	±	902.174	6664.98	±	196.984		6416.23	±	453.763	5511.48	±	599.635
	shikimic acid	125.679	±	4.5975	165.898	±	36.497		160.32	±	21.1916	128.852	±	12.4981		121.657	±	16.802	173.259	±	43.9801		110.571	±	12.1285	98.8923	±	8.7906
	citric acid	93.7606	±	9.7355	103.546	±	3.0169		138.375	±	13.9987	131.966	±	14.0229		143.766	±	23.1744	187.409	±	8.8092		171.119	±	19.2665	192.937	±	39.1221
	5-ketogluconic acid	40.6088	±	5.6316	50.3308	±	8.2976		45.6594	±	4.817	35.9435	±	5.7874		32.2022	±	8.448	34.9502	±	4.9739		27.2527	±	2.3774	19.6099	±	3.2513
	ascorbic acid	188.689	±	17.081	211.229	±	9.8584		219.722	±	21.1665	127.248	±	30.0696		133.264	±	40.6078	223.241	±	15.87		129.64	±	6.7503	111.92	±	26.3683
	quinic acid	25.9012	±	3.3479	31.0585	±	2.9726		26.2787	±	3.0884	21.3516	±	2.6107		20.0181	±	3.9929	28.0569	±	3.8476		19.5426	±	0.5089	19.9976	±	1.4111
	abscisic acid	98.7053	±	0.7369	89.0889	±	4.0966		92.9087	±	8.535	92.959	±	9.53		75.0319	±	6.8923	83.6295	±	0.7696		71.2734	±	1.4851	79.3226	±	3.7909
Amino acids
	valine	9.8366	±	1.1023	9.8159	±	3.2456		25.3719	±	1.6513	45.9683	±	12.7181		63.9955	±	5.9577	66.2388	±	4.968		108.143	±	16.8373	141.978	±	42.6946
	alanine	127.625	±	12.8259	101.268	±	9.9965		130.278	±	18.0119	88.493	±	12.9836		72.8872	±	24.9929	124.058	±	12.0804		124.714	±	13.4396	106.2	±	36.3498
	leucine	8.3365	±	1.0021	9.2334	±	1.4514		16.1158	±	1.3901	21.662	±	5.037		25.3699	±	3.5042	31.6842	±	2.1125		35.0294	±	4.0113	49.9999	±	13.1885
	isoleucine	13.0422	±	1.142	11.5417	±	1.5817		19.5926	±	1.0645	27.187	±	5.5167		32.1711	±	2.967	36.9219	±	2.978		44.5508	±	5.4713	64.249	±	18.3325
	serine	35.3835	±	5.5094	27.621	±	3.7857		45.6849	±	7.9021	25.8769	±	3.311		45.201	±	18.0315	70.4675	±	8.0599		76.9141	±	9.0351	123.097	±	26.0882
	threonine	30.6456	±	1.3861	29.4898	±	3.0279		35.1496	±	3.9235	16.9144	±	1.4707		28.7261	±	9.5819	51.3642	±	4.8028		57.4845	±	13.1577	66.8783	±	10.0587
	proline	32.835	±	8.7469	34.1995	±	9.5407		41.131	±	4.5909	18.1287	±	0.6605		26.385	±	5.4792	52.6549	±	6.1431		75.8634	±	20.3551	45.8303	±	11.1799
	glycine	2.2661	±	0.3995	1.1828	±	0.1344		1.2109	±	0.1587	0.9409	±	0.1243		0.9567	±	0.1876	1.5189	±	0.1215		1.1424	±	0.2429	1.2433	±	0.0991
	aspartic acid	120.687	±	10.4101	121.664	±	3.1998		127.224	±	5.6757	97.0069	±	12.8251		116.674	±	19.5003	150.049	±	3.0779		118.449	±	9.3281	170.223	±	11.1045
	β-alanine	1.1834	±	0.1075	1.1801	±	0.1379		1.6587	±	0.079	1.4209	±	0.1031		1.2641	±	0.2057	1.7501	±	0.0847		2.6456	±	0.1492	3.1725	±	0.1773
	ɣ-aminobutyric acid	76.25	±	7.6	56.3006	±	3.6579		69.4379	±	11.6659	47.8317	±	2.4638		46.8621	±	7.1388	63.9382	±	4.6495		46.9472	±	2.2641	36.5033	±	4.4657
	phenylalanine	82.3334	±	4.8442	88.2089	±	1.9134		114.704	±	5.9321	109.793	±	8.4969		138.812	±	16.1777	208.798	±	7.2411		234.205	±	3.3059	203.429	±	38.3911
	lysine	12.0497	±	0.8817	11.3821	±	1.0297		15.1382	±	1.3885	13.7096	±	0.7003		16.1051	±	2.0805	16.579	±	1.3406		24.2496	±	1.603	18.1956	±	1.5129
Amines/Others
	uracil	1.0181	±	0.0913	0.6198	±	0.1768		0.6936	±	0.1564	0.5696	±	0.1269		0.6453	±	0.0369	0.811	±	0.0857		0.4434	±	0.0888	0.8628	±	0.227
	pyridoxal	11.2982	±	1.3408	11.2494	±	1.0429		11.0581	±	1.3149	9.958	±	1.4126		7.7433	±	1.3121	10.1614	±	0.9083		7.7375	±	0.807	6.3286	±	1.0905
	adenosine	25.8027	±	1.0691	22.2106	±	1.1205		22.6309	±	1.788	23.2824	±	0.5639		23.2298	±	0.8177	25.0195	±	0.6993		21.9597	±	0.9928	23.088	±	0.6113
Sugars
	threitol	1.5659	±	0.1555	1.4561	±	0.057		1.4114	±	0.0998	1.2181	±	0.0421		1.2502	±	0.0699	1.4163	±	0.0738		1.2765	±	0.1661	1.3401	±	0.1137
	meso-erythriol	1.1475	±	0.1346	1.1722	±	0.1659		1.2895	±	0.14	1.2491	±	0.0656		1.2052	±	0.2862	1.3692	±	0.0912		1.2375	±	0.1387	1.4344	±	0.07
	xylose	7.0353	±	0.3676	6.5982	±	0.3062		8.1289	±	1.0976	7.8467	±	0.4815		10.0705	±	0.5779	10.8691	±	0.5125		9.8776	±	0.5535	12.9036	±	1.3379
	ribose	6.0197	±	0.4638	5.2864	±	0.3817		6.2203	±	1.0193	4.6672	±	0.1599		4.601	±	0.3189	6.2706	±	0.3631		5.6037	±	0.5479	6.9903	±	0.58
	α-rhamnose	8.1446	±	0.4594	7.6574	±	0.5568		8.9135	±	1.0041	7.021	±	0.3909		7.992	±	0.4047	9.5747	±	0.329		9.1672	±	0.585	9.8739	±	0.421
	arabitol	0.6136	±	0.1396	0.5796	±	0.0769		0.9461	±	0.0041	0.5914	±	0.0336		0.701	±	0.077	0.9373	±	0.1128		0.9095	±	0.1002	0.9607	±	0.0441
	adonitol	5.1899	±	0.0726	5.0415	±	0.1153		5.5839	±	0.2406	5.0401	±	0.2596		4.9633	±	0.4505	6.7985	±	0.6141		5.2312	±	0.3734	5.9562	±	0.5927
	fucose	18.6405	±	1.0944	19.1962	±	0.9483		22.2573	±	2.4088	20.3067	±	0.2464		20.5779	±	0.9629	24.6846	±	0.9219		20.2971	±	0.9657	23.9181	±	0.7688
	fructose	566.374	±	93.8925	602.38	±	60.2353		627.578	±	90.834	527.922	±	67.4706		414.562	±	59.0137	583.836	±	62.7283		418.74	±	81.8522	340.156	±	74.007
	glucose	533.139	±	81.0628	567.669	±	46.1359		588.91	±	75.5889	892.109	±	132.948		550.403	±	115.948	527.171	±	49.3979		414.35	±	83.8975	324.749	±	71.2331
	sorbitol	1.4076	±	0.1747	1.214	±	0.1354		1.4804	±	0.1693	1.7942	±	0.2696		1.6889	±	0.2477	1.4076	±	0.0639		1.5502	±	0.0605	1.4489	±	0.0503
	myo-inositol	2086.75	±	87.2135	1973.24	±	118.251		2276.65	±	382.8	2268.05	±	235.955		1939.38	±	90.2939	2392.53	±	52.4022		1772.35	±	83.7321	1620.08	±	241.747
	sucrose	2306.53	±	319.332	2230.67	±	332.372		2279.99	±	491.795	1372.74	±	415.686		1476.27	±	419.868	2394.54	±	176.044		1300.39	±	186.751	914.616	±	303.452
	lactose	102.529	±	3.4832	91.6683	±	3.7895		94.8038	±	9.5995	96.0046	±	2.4544		102.346	±	1.6725	113.069	±	5.1655		91.0186	±	1.0435	97.3724	±	13.8987

## Sheet: Lipids
Table S2: Quantification of lipids in Bianca grapevine samples in inoculated (I) and not inoculated (NI) samples at different time points, hours post infection (hpi). The concentrations reported represent the average value of 3 biological replicates ± error standard, expressed as mg/kg of fresh leaves.
		12 hpi							24 hpi							48 hpi							96 hpi
Class	Compound	NI			I				NI			I				NI			I				NI			I
Carnitines
	palmitoyl-L-carnitine hydrochloride	0.0094	±	0.0015	0.0136	±	0.0018		0.0102	±	0.0009	0.0098	±	0.0002		0.0099	±	0.0003	0.01	±	0.0005		0.0111	±	0.0008	0.0123	±	0.0011
Sterols
	desmosterol	0.853	±	0.2443	1.6528	±	0.9359		0.5909	±	0.2151	1.0677	±	0.1911		2.6776	±	0.907	2.886	±	1.1835		0.7444	±	0.3471	2.2783	±	1.3839
	lanosterol	3.6591	±	0.7641	4.0217	±	1.3897		3.5901	±	2.8269	3.1185	±	0.735		2.0395	±	1.143	7.1136	±	0.9571		0.8995	±	0.8995	1.8462	±	1.0829
	uvaol	0.1933	±	0.0415	0.223	±	0.0162		0.2219	±	0.0201	0.2356	±	0.0438		0.3906	±	0.0645	0.4763	±	0.0296		0.4581	±	0.0222	0.6205	±	0.12
Fatty acids
	arachidic acid	1.8014	±	0.2671	2.0517	±	0.0981		2.2935	±	0.0747	2.2685	±	0.0869		2.3845	±	0.1583	2.8529	±	0.1282		2.5086	±	0.2037	2.8705	±	0.3379
	behenic acid	3.614	±	0.4732	3.9973	±	0.1815		3.8539	±	0.2232	3.4973	±	0.2308		3.4454	±	0.2878	4.2055	±	0.1408		3.8244	±	0.2938	3.9746	±	0.2191
	erucic acid	0.5483	±	0.0353	0.5301	±	0.037		0.6679	±	0.0354	0.6169	±	0.0677		0.6265	±	0.0504	0.6139	±	0.0396		0.7195	±	0.0688	0.8018	±	0.1143
	heptadecanoic acid	0.3857	±	0.0262	0.4234	±	0.0658		0.4325	±	0.0447	0.3798	±	0.0306		0.4206	±	0.018	0.5266	±	0.0905		0.5543	±	0.0876	0.3581	±	0.0129
	lignoceric acid	7.0559	±	0.6777	7.5801	±	0.5759		8.0063	±	0.6313	7.3177	±	0.4939		7.6718	±	0.3477	8.4514	±	0.1053		8.2334	±	0.6774	7.3509	±	1.4234
	linoleic acid	0.865	±	0.1151	0.9158	±	0.1869		0.949	±	0.1201	0.4695	±	0.0171		0.4285	±	0.0398	0.4917	±	0.0101		0.4362	±	0.0363	0.4083	±	0.0193
	linolenic acid	1.7469	±	0.2308	3.2607	±	1.1109		1.8597	±	0.3735	0.9419	±	0.0641		0.9883	±	0.1103	1.0541	±	0.1806		0.9878	±	0.1073	0.9326	±	0.1537
	myristic acid	1.2406	±	0.1223	1.3403	±	0.0594		1.4877	±	0.098	1.2647	±	0.1761		1.3383	±	0.1287	1.4553	±	0.0926		1.5876	±	0.3102	1.5707	±	0.1526
	myristoleic acid	0.1816	±	0.0157	0.1812	±	0.0116		0.2144	±	0.0012	0.1617	±	0.0154		0.1995	±	0.022	0.1737	±	0.0096		0.1705	±	0.0135	0.1965	±	0.0104
	oleic acid+cis-vaccenic acid	1.1266	±	0.1068	1.5006	±	0.4263		1.7163	±	0.4498	0.3776	±	0.0437		0.4639	±	0.4327	0.3956	±	0.2535		0.2602	±	0.2602	0.1809	±	0.1809
	palmitic acid	10.6169	±	1.7498	12.2662	±	1.2439		11.9569	±	2.8327	11.1579	±	2.1381		8.0167	±	0.8927	8.3329	±	2.7452		6.0506	±	0.4424	10.0884	±	1.3027
	palmitoleic acid	1.0415	±	0.1806	1.0724	±	0.1818		0.947	±	0.1366	0.4981	±	0.0808		0.5795	±	0.1207	0.5302	±	0.0802		0.3289	±	0.0822	0.4934	±	0.0881
	stearic acid	9.988	±	1.1293	9.609	±	0.9488		10.4877	±	0.9624	10.7254	±	2.4001		11.4102	±	0.6748	10.8848	±	0.9477		13.1147	±	1.8376	15.7781	±	2.0969
Glycerolipids
	1,2,3-tripentadecanoylglycerol	0.016	±	0.0074	0.0143	±	0.003		0.0069	±	0.0015	0.0138	±	0.0042		<LOQ			<LOQ				<LOQ			<LOQ
	1-oleoyl-rac-glycerol	0.1204	±	0.0366	0.1088	±	0.0277		0.0861	±	0.0116	0.0587	±	0.0027		0.0566	±	0.0123	0.0525	±	0.0032		0.0573	±	0.0212	0.0326	±	0.0058
	glyceryl trioleate	ND			ND				ND			ND				ND			ND				0.1439	±	0.0654	0.0611	±	0.0601
	glyceryl tripalmitoleate	0.0259	±	0.0092	0.0298	±	0.0025		0.0151	±	0.0016	0.0203	±	0.005		0.0158	±	0.0032	0.0126	±	0.004		0.0121	±	0.0049	0.0081	±	0.001
Glycerophospholipids
	1,2-dilinoleoyl-sn-glycero-3-phosphocholine	29.8792	±	2.7491	29.5695	±	1.827		34.9049	±	2.6737	30.1157	±	1.9066		36.0143	±	2.5093	28.9695	±	2.8499		40.7558	±	5.1545	41.3467	±	2.9486
	1,2-dioleoyl-sn-glycero-3-phosphocholine	23.9174	±	3.9216	25.8122	±	1.7495		25.6648	±	2.4393	23.7158	±	1.4728		26.2882	±	1.5262	21.015	±	2.7616		24.1152	±	0.7867	19.2591	±	5.7697
	1,2-dioleoyl-sn-glycero-3-phospho-rac-(1-glycerol)sodium salt	0.3091	±	0.0833	0.3008	±	0.0608		0.2416	±	0.017	0.6754	±	0.3663		0.3431	±	0.0266	0.3061	±	0.0321		0.3994	±	0.0224	0.4742	±	0.109
	1-palmitoyl-sn-glycero-3-phosphocholine	0.6521	±	0.1163	0.7862	±	0.0524		0.967	±	0.0301	0.7638	±	0.0193		0.9632	±	0.0857	0.8335	±	0.0965		1.4127	±	0.1839	0.8064	±	0.2725
Sphingolipids
	ceramide	0.0203	±	0.0031	0.1036	±	0.0089		0.0285	±	0.0026	0.108	±	0.0051		0.026	±	0.0016	0.1444	±	0.0052		0.0288	±	0.0043	0.3181	±	0.0728
Prenols
	oleanolic acid	0.5667	±	0.0608	0.7009	±	0.1501		1.0615	±	0.0831	1.1077	±	0.1542		4.177	±	0.8777	5.9854	±	1.2622		8.8932	±	1.4374	7.9509	±	0.224

## Sheet: Volatile compounds
Table S2: Semi-quantification of volatile compounds in Bianca grapevine samples in inoculated (I) and not inoculated (NI) samples at different time points, hours post infection (hpi). The concentrations reported represent the average value of 3 biological replicates ± error standard, expressed as µg/kg of fresh leaves using 1-heptanol as internal standard. Retention time (RT), retention index (Ri…
							12 hpi							24 hpi			24 hpi				48 hpi			48 hpi				96 hpi			96 hpi
Class	Compound	RT	Ri	Ri	ident.		NI			I				NI			I				NI			I				NI			I
Acids			Sper.	Theor.
	3-or-4-hexenoic-acid	35.84	1978	1977	B,C		30.4832	±	3.0083	40.4428	±	5.5545		43.5168	±	8.1751	42.5826	±	2.8878		37.1886	±	3.4531	73.0614	±	13.2541		35.1234	±	4.86603	69.7015	±	6.40927
	nonanoic-acid	39.83	2182	2180	A,B,C		15.6644	±	4.8004	15.4999	±	4.2262		13.1817	±	3.5714	11.4898	±	1.0654		9.9901	±	3.5315	16.0236	±	7.9575		8.42593	±	3.18949	6.29535	±	0.477954
	octanoic	37.82	2079	2073	A,B,C		47.1239	±	12.8658	54.6767	±	7.9031		30.6901	±	0.7389	34.2601	±	4.1915		44.4531	±	8.7113	43.6137	±	6.4516		41.6187	±	9.04938	37.8048	±	0.673803
Alcohols
	cyclobutanemethanol	19.29	1341		C		34.6379	±	3.5654	39.1742	±	1.3119		40.542	±	5.7692	48.383	±	11.4262		42.847	±	8.743	44.5602	±	3.9793		36.1023	±	6.73915	43.4011	±	6.82443
	1-hexanol	20.48	1371	1380	A,B,C		84.9692	±	3.3163	91.0861	±	17.0933		113.293	±	14.7705	113.544	±	4.1177		112.231	±	7.6306	132.203	±	6.0519		135.888	±	14.7973	161.257	±	17.9045
	1-hexanol-2-ethyl	24.85	1504	1499	A,B,C		78.6877	±	13.701	82.788	±	15.9279		106.862	±	5.1204	113.007	±	5.7242		144.793	±	15.4105	173.29	±	10.0629		167.78	±	26.2853	220.359	±	32.1433
	3-hexen-1-ol-cis/trans	21.52	1397	1391	B,C		304.912	±	19.9826	308.742	±	47.1584		397.19	±	59.5702	388.059	±	32.7602		420.74	±	46.1021	408.995	±	21.048		445.728	±	36.5293	593.289	±	107.423
	1-nonanol	29.27	1675	1664	A,B,C		109.714	±	12.994	103.302	±	21.9116		115.45	±	15.8062	121.771	±	13.5857		155.885	±	13.9682	160.27	±	14.7455		181.987	±	36.1399	192.293	±	30.6491
	3-nonen-1-ol	29.82	1698	1696	B,C		121.044	±	17.4054	135.379	±	15.1872		167.887	±	0.9431	162.439	±	15.562		195.647	±	13.3212	224.391	±	5.3778		203.201	±	25.064	246.893	±	15.2775
	1-octanol	26.71	1572	1563	A,B,C		71.3167	±	5.7519	75.7889	±	7.2257		87.7092	±	12.8762	90.0566	±	8.0759		110.815	±	3.5805	118.24	±	5.38		127.911	±	13.7178	128.73	±	8.72038
Aldehydes
	2,4-heptadienal	25.09	1513	1503	B,C		138.441	±	13.5424	153.274	±	10.861		157.877	±	10.1875	135.462	±	11.9819		161.276	±	6.2592	210.994	±	39.47		156.023	±	18.2859	219.59	±	11.7709
	2-heptenal	19.29	1341	1330	B,C		53.2069	±	3.5179	56.0766	±	4.3318		63.8348	±	4.8603	54.9051	±	4.6967		63.4229	±	3.1921	80.1937	±	16.6642		53.604	±	7.80093	62.9345	±	4.38643
	2,4-hexadienal	22.32	1422	1409	B,C		429.97	±	61.9553	519.577	±	126.424		767.78	±	115.477	746.795	±	78.3076		586.665	±	64.8265	874.412	±	20.4994		559.579	±	79.0471	673.904	±	93.3155
	hexanal	7.45	1103	1089	A,B,C		4022.49	±	216.15	4520.21	±	544.958		5031.06	±	843.644	3673.21	±	378.407		3097.02	±	617.795	5259.61	±	659.729		4121.56	±	584.621	4549.17	±	560.278
	trans-3-hexenal	9.87	1156	1146	A,B,C		135.352	±	19.9932	154.852	±	28.8602		170.986	±	55.1294	160.26	±	12.1364		120.402	±	13.8432	182.956	±	21.2394		158.967	±	30.243	223.798	±	14.8874
	cis-3-hexenal	10.14	1161	1176	A,B,C		490.799	±	155.639	528.964	±	143.416		482.302	±	232.701	515.478	±	19.9084		265.526	±	76.4139	338.516	±	107.677		265.264	±	24.9793	191.409	±	71.4121
	trans-2-hexenal	13.13	1221	1230	A,B,C		680.295	±	55.6094	750.105	±	114.749		841.578	±	151.778	769.178	±	46.8082		730.967	±	98.9927	1041.88	±	94.303		1000.65	±	165.377	1398.06	±	140.788
	pentanal	4.36	998	984	B,C		54.0155	±	5.6992	52.3715	±	1.9926		53.3777	±	3.3395	49.9095	±	3.221		48.537	±	4.5952	71.6687	±	13.0779		62.2626	±	8.44999	68.483	±	11.4494
	2-pentenal	9.6	1150	1130	B,C		113.175	±	11.2658	135.288	±	6.8815		120.009	±	16.6847	91.8144	±	8.5461		83.4125	±	12.9636	133.913	±	32.1049		87.5317	±	11.4611	98.1134	±	15.079
Benzenoids
	benzaldehyde	25.92	1543	1545	A,B,C		72.4968	±	4.0513	93.1182	±	20.0022		82.0364	±	12.9792	84.7779	±	11.8323		90.1992	±	4.3263	134.401	±	14.8188		84.0109	±	13.2051	136.762	±	11.9615
	benzylalchool	34.15	1894	1896	A,B,C		254.357	±	46.4357	274.409	±	74.2184		259.695	±	39.6646	358.599	±	66.802		333.634	±	42.8384	370.417	±	32.1043		360.058	±	81.1722	483.104	±	75.5015
	eugenol	39.88	2185	2198	A,B,C		3.1885	±	0.6712	3.1831	±	0.8184		5.2257	±	0.653	6.7451	±	1.3703		6.1986	±	1.0374	7.9825	±	1.1733		8.11604	±	0.97521	9.26347	±	1.71277
	phenethy-alcohol	34.86	1929	1906	A,B,C		179.431	±	29.1106	230.938	±	46.5789		284.099	±	4.9007	318.067	±	38.2251		378.055	±	21.8667	456.135	±	44.4705		443.241	±	50.2622	547.257	±	53.7045
Ketones
	2-cyclopentene-1-one-2-pentenyl	31.29	1762		C		40.5074	±	3.9072	58.8727	±	7.2512		70.1435	±	1.644	53.6359	±	9.5489		62.7413	±	3.0304	115.985	±	36.0982		62.7885	±	8.4594	79.9305	±	19.8978
	6-methyl-5-hepten-2-one	19.82	1355	1338	A,B,C		42.0019	±	4.8122	37.4222	±	1.6934		37.6225	±	1.0424	32.5007	±	3.3766		39.7167	±	2.8987	63.2294	±	17.4428		40.9592	±	4.5795	51.42	±	11.587
	penten-3-one	5.5	1037	1029	B,C		101.571	±	9.5995	125.396	±	11.6226		111.83	±	19.1684	98.0788	±	6.0031		78.6775	±	5.7326	123.752	±	18.3257		81.2631	±	8.88377	106.663	±	8.04043
	2,2,6-trimetylciclohexanone	18.51	1322	1306	B,C		16.8068	±	1.1237	19.32	±	1.6108		23.4785	±	3.7658	20.812	±	2.4112		23.2685	±	1.1619	24.3761	±	0.6635		21.2986	±	2.13836	24.0357	±	3.31906
Terpenoids
	α-ionone	33.57	1867	1846	A,B,C		111.881	±	4.0514	150.706	±	18.4297		148.403	±	18.7114	133.548	±	18.9406		167.989	±	9.8684	219.708	±	31.1406		163.594	±	19.3122	206.073	±	18.9214
	α-terpinolen	17.05	1290	1270	A,B,C		1.125	±	0.1452	1.1654	±	0.1978		1.3604	±	0.1662	1.5606	±	0.1215		1.7954	±	0.0721	1.931	±	0.1379		2.07649	±	0.321878	2.47575	±	0.208616
	β-ciclocitral	28.21	1631	1607	B,C		274.364	±	16.0082	332.129	±	31.0992		369.07	±	40.0886	334.883	±	40.7945		396.714	±	14.5658	483.4	±	44.6982		382.671	±	47.0676	491.022	±	10.5951
	β-ionone	35.41	1957	1964	A,B,C		404.602	±	22.2041	493.373	±	45.1419		534.176	±	55.4691	475.511	±	68.6754		617.463	±	38.015	756.106	±	81.9303		602.043	±	62.9523	737.539	±	62.7317
	β-ionone-epoxido	36.5	2011	2003	B,C		133.702	±	8.7272	187.619	±	22.2332		177.508	±	25.0574	179.137	±	19.6565		213.177	±	5.7246	282.591	±	45.2834		187.129	±	17.1396	266.648	±	21.3837
	citral	31.05	1752	1706	A,B,C		22.8177	±	1.6329	27.6095	±	4.7207		30.2124	±	4.7847	31.616	±	3.6068		31.8278	±	1.4773	43.8195	±	4.5692		38.4916	±	6.91802	47.8647	±	2.68524
	dihydroactinidolide	43.15	2352	2316	B,C		101.627	±	6.4741	130.446	±	15.0892		155.255	±	6.9242	126.57	±	10.1134		144.441	±	6.3862	217.067	±	41.1097		145.99	±	22.8501	201.133	±	20.7928
	farnesene	31.35	1765	1745	A,B,C		214.061	±	87.7637	225.343	±	71.7468		189.046	±	89.0006	138.028	±	45.6287		116.093	±	15.4534	207.216	±	56.1711		62.2141	±	12.9535	82.8897	±	1.20373
	geranic acid	43.04	2347	2334	A,B,C		1.4618	±	0.215	1.8968	±	0.5308		2.2173	±	0.3248	2.3324	±	0.4483		2.8346	±	0.2359	3.2046	±	0.1091		3.40624	±	0.671716	4.3093	±	0.818665
	geraniol	33.5	1864	1847	A,B,C		101.722	±	20.0246	105.713	±	18.3282		119.261	±	14.3026	127.239	±	7.6531		171.623	±	6.7939	188.65	±	10.2429		184.212	±	22.9127	239.225	±	23.3917
	geranylacetone	33.69	1873	1883	B,C		41.2101	±	7.4258	46.2422	±	3.6881		37.6488	±	3.1243	36.1981	±	3.2853		50.1722	±	0.8262	80.0587	±	20.9471		53.1459	±	4.10602	76.1201	±	10.9265
	isogeraniol	32.74	1828	1828	B,C		17.0874	±	3.7057	17.0406	±	4.0714		21.5169	±	0.3502	24.6671	±	2.9198		26.7607	±	1.6121	32.7503	±	6.0367		31.2399	±	5.92788	42.5584	±	5.34251
	linalool	26.47	1564	1553	A,B,C		17.753	±	1.2938	17.8935	±	2.0925		16.5659	±	2.7617	20.5785	±	4.3014		21.8708	±	3.0183	22.7865	±	1.5326		22.7052	±	3.26295	28.7361	±	2.5653
	nerol	32.48	1816	1808	A,B,C		17.8354	±	3.833	18.9155	±	4.6897		24.1467	±	1.5325	28.6735	±	4.2593		29.5221	±	2.4319	33.8016	±	2.0315		32.7527	±	4.58248	46.3687	±	6.25663
Others
	1-acetyl-ciclohexene	9.07	1138		C		0.8982	±	0.4826	1.1544	±	0.1344		1.5551	±	0.5733	0.9522	±	0.0104		1.2242	±	0.2923	2.8753	±	1.2274		1.51548	±	0.521411	2.20133	±	0.680906
	n,n-dibutylformamide	31.88	1788	1767	B,C		34.1473	±	3.6184	35.2396	±	7.0796		25.3257	±	3.3364	32.2437	±	2.7923		42.9983	±	3.7043	37.5948	±	3.5496		46.0092	±	7.56201	40.8957	±	2.39423
	2-ethyl-furan	3.79	977.622	962	B,C		146.632	±	18.7783	159.687	±	41.1924		162.461	±	61.0496	125.446	±	11.0688		110.011	±	18.2926	143.947	±	25.7853		126.079	±	26.5232	82.7367	±	17.5784
	2-hexen-1,4-lactone	31.64	1778	1755	B,C		83.447	±	16.5341	89.2324	±	22.0233		92.8235	±	35.9738	82.3175	±	5.8476		61.9773	±	10.8888	72.9378	±	15.3009		64.0016	±	17.7887	45.7163	±	7.22258
	cis-3-hexenylacetate	18.99	1334	1311	B,C		273.597	±	89.4375	335.107	±	56.0936		303.161	±	50.3449	210.678	±	20.2968		90.0675	±	33.8614	138.243	±	24.7199		46.4544	±	7.43184	27.4753	±	7.07948
Unknowns:
	unknown-1	17.28	1294				11.4889	±	1.921	15.0756	±	1.4737		11.705	±	1.9557	9.4697	±	0.6385		9.2921	±	0.9459	14.3878	±	3.733		9.65168	±	0.756012	11.2247	±	2.28616
	unknown-2	18.3	1316				5.1801	±	0.1956	7.0187	±	1.0899		6.6831	±	2.4526	5.8818	±	0.742		4.6787	±	1.5387	10.2394	±	0.9176		6.30579	±	0.61422	9.74213	±	0.358913
	unknown-3	20.13	1362				51.2323	±	1.1148	65.0466	±	2.829		71.3415	±	3.9978	57.6863	±	6.2325		57.9064	±	2.9526	73.8763	±	5.3865		47.3279	±	4.05983	56.9732	±	2.84334
	unknown-4	30.36	1721				70.7786	±	1.9274	62.7108	±	0.1646		48.533	±	7.3924	54.5235	±	8.5558		70.7215	±	2.9774	90.6218	±	16.1023		85.3892	±	15.0404	99.1505	±	15.8788
	unknown-5	32.06	1796				13.1677	±	0.5113	17.5351	±	1.0037		20.5203	±	2.1621	20.2287	±	3.3813		25.1104	±	0.6716	31.0928	±	5.6896		19.7056	±	1.17401	26.0873	±	2.52785
Identification: A comparing mass spectra and retention time with those of pure standard, B retenton index mach on a similar phase column, C mass spectral database.

## Sheet: Phenols
Table S2: Quantification of phenols in Bianca grapevine samples in inoculated (I) and not inoculated (NI) at different time points, hours post infection (hpi). The concentrations reported represent the average value of 3 biological replicates ± error standard, expressed as mg/kg of fresh leaves.
		12 hpi							24 hpi			24 hpi				48 hpi			48 hpi				96 hpi			96 hpi
Class	Compound	NI			I				NI			I				NI			I				NI			I
Benzoic Acid Derivatives
	gallic acid	0.5086	±	0.1222	0.3036	±	0.0392		0.4194	±	0.0541	0.4624	±	0.0864		2.1437	±	0.126	1.9115	±	0.6929		0.5947	±	0.1105	2.5721	±	0.0763
	p-hydroxybenzoic acid	0.1805	±	0.0958	0.189	±	0.0478		0.2238	±	0.0683	0.2207	±	0.0777		0.1821	±	0.0969	0.2586	±	0.1185		0.1111	±	0.0153	0.2345	±	0.1491
	vanillin	0.014	±	0.0086	0.0374	±	0.0067		0.0494	±	0.018	0.0428	±	0.0118		0.0475	±	0.0143	0.0929	±	0.0512		0.0208	±	0.0117	0.0757	±	0.0166
	vanillic acid	0.0103	±	0.0038	0.0131	±	0.0074		0.0135	±	0.0093	0.0075	±	0.0055		0.0086	±	0.0046	0.0115	±	0.006		0.008	±	0.0044	0.0109	±	0.0056
Coumarins
	esculin	0.2732	±	0.0413	0.2788	±	0.0281		0.3444	±	0.0493	0.28	±	0.0268		0.4815	±	0.0504	0.7631	±	0.233		0.3224	±	0.0243	0.4734	±	0.0699
	fraxin	0.0057	±	0.003	0.0119	±	0.0063		0.0226	±	0.0058	0.0068	±	0.0036		0.0303	±	0.005	0.0446	±	0.0341		0.0187	±	0.0094	0.0201	±	0.0119
Phenylpropanoids
	trans-coutaric acid	136.118	±	17.2717	150.176	±	16.6653		152.854	±	16.9846	134.46	±	5.7566		214.978	±	11.1707	243.079	±	67.4748		137.786	±	6.1246	221.437	±	11.5047
	caffeic acid	0.1992	±	0.0714	0.2602	±	0.0553		0.2162	±	0.0451	0.1738	±	0.0149		0.4861	±	0.097	0.471	±	0.1025		0.2916	±	0.0648	0.2848	±	0.0648
	caftaric acid	955.65	±	113.381	1030.85	±	126.943		1025.79	±	87.4482	948.47	±	49.1367		1294.35	±	83.8022	1468.8	±	436.708		897.711	±	42.3416	1348.31	±	56.8385
	fertaric acid	20.3685	±	1.9025	21.7216	±	2.4533		22.9112	±	1.6154	20.3865	±	1.2872		37.5019	±	2.6631	47.5189	±	13.2791		23.9486	±	3.003	40.4391	±	2.8167
	ferulic acid	0.0225	±	0.0066	0.0169	±	0.0069		0.0213	±	0.0081	0.0079	±	0.0015		0.0363	±	0.0126	0.0735	±	0.033		0.0451	±	0.029	0.0505	±	0.0109
	sinapic acid	0.2186	±	0.02	0.2463	±	0.0433		0.2282	±	0.0189	0.2245	±	0.0266		0.3345	±	0.026	0.4007	±	0.1198		0.2206	±	0.004	0.3541	±	0.0125
Dihydrochalcones
	phlorizin	2.4496	±	0.3239	2.9904	±	0.3571		2.7949	±	0.4416	2.4151	±	0.2522		3.628	±	0.1306	5.4088	±	1.3554		2.736	±	0.249	4.0474	±	0.1477
Flavones
	luteolin-7-O-glucoside	0.0558	±	0.0042	0.0717	±	0.0088		0.0821	±	0.0017	0.076	±	0.0087		0.1132	±	0.0013	0.1225	±	0.0302		0.0654	±	0.0001	0.136	±	0.0155
Flavan-3-ols
	catechin	3.4272	±	0.2762	3.523	±	0.3028		3.5068	±	0.5071	4.0972	±	0.279		5.8281	±	1.0112	4.1509	±	1.1884		2.9316	±	0.3185	5.3986	±	0.8946
	epicatechin	2.3763	±	0.4095	1.4703	±	0.2691		2.4789	±	0.644	1.5548	±	0.3772		2.0661	±	0.2413	2.4522	±	1.3282		1.5448	±	0.3639	2.2726	±	0.4575
	epicatechin gallate	1.016	±	0.1113	0.8347	±	0.1498		1.0481	±	0.1532	0.7558	±	0.3208		0.9151	±	0.0098	1.0247	±	0.4126		0.3792	±	0.0894	0.7876	±	0.1824
	epigallocatechin	0.8626	±	0.1535	1.3716	±	0.2953		1.4566	±	0.3355	1.1035	±	0.1287		0.6513	±	0.2512	0.9302	±	0.1999		0.7208	±	0.1392	0.6155	±	0.102
	epigallocatechin gallate	1.7573	±	0.3975	1.5293	±	0.2797		1.4651	±	0.1707	1.5461	±	0.1034		1.153	±	0.2302	1.5981	±	0.4001		1.0071	±	0.2216	1.3273	±	0.0853
	gallocatechin	8.064	±	0.7628	9.4767	±	1.2099		9.227	±	1.6646	7.3491	±	0.4421		6.0223	±	0.8545	7.6254	±	1.6145		5.2834	±	0.8446	5.6404	±	0.326
	procyanidin B1	10.6431	±	1.1997	14.2	±	1.3922		13.3578	±	2.3946	12.6062	±	1.4369		14.0363	±	1.7418	16.3146	±	3.5334		10.5034	±	1.2046	14.5663	±	1.9355
	procyanidin B2 + B4 (as B2)	3.6158	±	0.737	4.1703	±	1.079		3.2418	±	0.4741	3.3008	±	0.3429		4.145	±	1.0198	4.7014	±	1.5622		2.565	±	0.2884	3.0432	±	0.5279
	procyanidin B3 (as B1)	1.494	±	0.3476	1.1635	±	0.1341		1.7432	±	0.6032	1.5472	±	0.3879		2.566	±	1.3582	2.818	±	0.7155		1.2168	±	0.3297	1.4048	±	0.2364
Flavonols
	isorhamnetin-3-O-glucoside	0.2896	±	0.0084	0.3177	±	0.0493		0.3369	±	0.0085	0.297	±	0.0056		0.5142	±	0.0586	0.6446	±	0.1191		0.2324	±	0.0221	0.4909	±	0.1198
	isorhamnetin-3-rutinoside	0.3726	±	0.0406	0.3748	±	0.1118		0.4318	±	0.0796	0.3714	±	0.0356		0.6373	±	0.0665	0.7969	±	0.3411		0.3764	±	0.0341	0.6006	±	0.1237
	kaempferol-3-O-glucoside	1.9532	±	0.0767	2.1636	±	0.1408		2.4168	±	0.2132	2.325	±	0.5777		3.4079	±	0.3196	4.7303	±	0.9071		2.1614	±	0.2106	3.9927	±	0.4794
	kaempferol-3-O-glucuronide	33.6314	±	1.1917	33.2163	±	3.3573		38.7426	±	5.0319	33.7161	±	3.7646		58.9653	±	4.2894	70.6981	±	19.7303		35.7731	±	4.1995	66.0359	±	2.3746
	kaempferol-3-O-rutinoside	0.7062	±	0.0304	0.5375	±	0.0235		0.6489	±	0.0281	0.5903	±	0.0672		1.0105	±	0.1323	1.2457	±	0.3873		0.5893	±	0.0769	1.0867	±	0.1296
	myricetin	0.1602	±	0.0212	0.1935	±	0.0408		0.162	±	0.0071	0.1688	±	0.0176		0.2053	±	0.1027	0.2449	±	0.0597		0.1654	±	0.0137	0.2776	±	0.0227
	quercetin-3-glucoside+quercetin-3-galactoside (as que-3-glc)	23.5885	±	1.2733	27.0489	±	3.5552		29.4143	±	3.2338	25.6743	±	4.2655		41.4814	±	2.7051	56.8738	±	14.0513		24.5727	±	2.0136	45.4774	±	1.7124
	quercetin-3-O-glucoside-arabinoside	0.2116	±	0.0793	0.2202	±	0.075		0.1663	±	0.0545	0.1852	±	0.0689		0.264	±	0.0207	0.5546	±	0.2074		0.1159	±	0.0116	0.3968	±	0.0881
	quercetin-3-O-glucuronide	858.665	±	56.4702	906.107	±	117.221		907.788	±	59.963	829.646	±	50.5195		1450.63	±	85.3263	1622.59	±	505.698		825.314	±	57.4307	1487.36	±	16.0718
	rutin	4.726	±	0.2708	5.1493	±	0.8159		5.2187	±	1	4.6479	±	0.4501		8.1839	±	0.3352	10.0587	±	3.4744		4.1618	±	0.4784	9.3351	±	1.3201
	taxifolin	0.0659	±	0.025	0.1075	±	0.0171		0.0949	±	0.0165	0.0775	±	0.0365		0.0973	±	0.0379	0.1317	±	0.0767		0.0735	±	0.0167	0.1584	±	0.0186
Stilbenes + Stilbenoids
	α-viniferin	ND			ND				3.4175	±	0.6542	2.9625	±	1.7452		59.9009	±	4.4275	68.0919	±	19.0519		65.3567	±	14.1008	190.065	±	46.7834
	cis-piceide	1.5801	±	0.1926	1.773	±	0.1767		1.6777	±	0.2479	1.6322	±	0.165		2.6623	±	0.1665	5.291	±	1.2798		1.5626	±	0.1728	4.8919	±	0.8844
	cis + trans-ω-viniferin	0.1069	±	0.1069	ND				ND			ND				0.2665	±	0.2665	0.6709	±	0.1893		0.2629	±	0.1376	0.5219	±	0.2819
	trans-ε-viniferin	0.3144	±	0.0412	0.5053	±	0.5053		1.168	±	0.4796	1.0592	±	0.29		1.192	±	0.0174	3.6282	±	1.0904		1.5425	±	0.4431	4.4767	±	1.7143
	trans-piceide	1.3162	±	0.1974	2.3058	±	0.152		2.0595	±	0.2673	3.7068	±	0.4123		3.9952	±	0.2876	9.3301	±	1.3652		4.0398	±	0.2365	11.8592	±	1.1924
	trans-resveratrol	0.3526	±	0.0865	1.6748	±	0.0904		0.3592	±	0.0154	0.6515	±	0.134		0.5644	±	0.2292	0.8636	±	0.1511		0.4436	±	0.1146	2.0362	±	0.6149
	ampelopsin D + quadrangularin A	0.001	±	0.001	0.1276	±	0.0409		0.1497	±	0.0988	0.1231	±	0.1033		0.3541	±	0.0818	0.6364	±	0.1067		0.2448	±	0.0109	1.1876	±	0.3828
	ampelopsin H + vaticanol C-like isomer	1.604	±	0.8023	2.8042	±	0.414		6.4913	±	0.9102	4.7256	±	0.5161		17.1795	±	3.7125	26.207	±	7.6374		11.5205	±	2.5717	24.0956	±	0.4349
	astringin	0.2919	±	0.045	0.3722	±	0.0506		0.3633	±	0.0521	0.5602	±	0.1031		0.8847	±	0.052	1.3914	±	0.4406		0.5617	±	0.0594	2.1897	±	0.1633
	E-cis-miyabenol	ND			ND				0.6208	±	0.3988	1.0225	±	0.3498		1.981	±	0.2183	2.436	±	0.626		1.1985	±	0.3658	3.5601	±	1.5651
	isohopeaphenol	0.1237	±	0.1237	0.6025	±	0.3638		2.8409	±	1.1352	1.7723	±	0.7737		2.8864	±	0.4487	8.1069	±	2.8275		5.0542	±	1.4386	12.9632	±	2.6363
	isorhapontin	0.1394	±	0.02	0.2157	±	0.0592		0.1975	±	0.0481	0.1898	±	0.0232		0.2884	±	0.0349	0.4782	±	0.0903		0.2661	±	0.0218	0.7787	±	0.1052
	pallidol	1.285	±	0.1719	3.1944	±	0.475		3.828	±	0.7501	4.6637	±	1.1879		10.0997	±	2.3201	20.1971	±	6.078		5.2529	±	1.8064	24.2183	±	6.3752
	Z-miyabenol C	ND			ND				ND			0.0106	±	0.0106		2.3711	±	1.8763	6.7076	±	3.9981		1.1153	±	0.5103	9.2593	±	2.5007
Others
	arbutin	1.2178	±	0.1564	1.5482	±	0.203		1.9159	±	0.0755	1.5996	±	0.1418		3.5256	±	0.1403	4.442	±	1.215		2.7894	±	0.3745	5.9443	±	0.3605
	caffeic acid+catechin condensation product	35.4349	±	2.7911	43.5718	±	5.1927		42.5201	±	9.3123	41.4942	±	3.7889		55.9083	±	6.0006	71.689	±	16.0165		35.7513	±	5.611	49.8152	±	5.1911
