# Supplementary material for: Identification of Biomarkers for Defense Response to Plasmopara viticola in a Resistant Grape Variety
Source: Front Plant Sci. 2017 Sep 5;8:1524. doi: 10.3389/fpls.2017.01524 (PMC5591819; doi:10.3389/fpls.2017.01524)
Supplement: Supplementary file 3 [file Table_3.XLSX]

## Sheet: Sheet1
Table S3: metabolites having an arbitrary absolute value for the t-statistic greater than 3 (|t|>3)
Metabolite	TIME	statistic
1-Palmitoyl-sn-glycero-3-phosphocholine	24	5.94345
2,4-Hexadienal	48	-3.73839
3-or-4-Hexenoic-acid	48	-3.19114
3-or-4-Hexenoic-acid	96	-4.06604
alpha-Viniferin	96	-3.13233
Ampelopsin D + quadrangularin A	12	-8.42488
Ampelopsin D + quadrangularin A	96	-4.38807
Ampelopsin H + vaticanol C-like isomer	96	-3.02796
Arabitol	24	8.46976
Arbutin	96	-5.42185
Aspartic acid	96	-3.66229
Astringin	96	-10.3805
Benzaldehyde	48	-3.37001
Caftaric acid	96	-6.3656
Ceramide	12	-9.29018
Ceramide	24	-12.6891
Ceramide	48	-23.4275
Ceramide	96	-7.97259
cis-Piceide	96	-5.23021
Fertaric acid	96	-3.86556
Gallic acid	96	-8.38671
Glycine	12	3.1128
Isorhamnetin-3-O-glucoside	24	4.01677
Isorhapontin	96	-6.61744
Kaempferol-3-O-glucoside	96	-3.67641
Kaempferol-3-O-glucuronide	96	-4.91906
Kaempferol-3-O-rutinoside	12	4.35329
Kaempferol-3-O-rutinoside	96	-3.23888
Linoleic acid	24	5.45032
Linolenic acid	24	3.20353
Luteolin-7-O-glucoside	96	-6.60672
Maleic acid	48	-4.36666
myo-Inositol	48	-4.12342
Myricetin	96	-4.50917
Myristoleic acid	24	3.02097
Oleic acid+cis-Vaccenic acid	24	5.10562
Pallidol	12	-4.51754
Pallidol	96	-3.01262
Palmitic acid	96	-3.23931
Phenylalanine	48	-3.38174
Phlorizin	96	-4.18435
Proline	24	6.63106
Quercetin-3-glucoside+quercetin-3-galactoside (as que-3-glc)	96	-6.62406
Quercetin-3-O-glucoside-arabinoside	96	-4.23072
Quercetin-3-O-glucuronide	96	-8.60097
Ribose	48	-3.48585
Rutin	96	-4.10904
Sinapic acid	96	-11.8508
Succinic acid	24	4.00437
Taxifolin	96	-3.03238
Threonine	24	5.33908
trans-Coutaric acid	96	-7.03867
trans-epsilon-Viniferin	48	-3.48602
trans-Piceide	12	-3.65908
trans-Piceide	24	-3.51887
trans-Piceide	48	-4.83879
trans-Piceide	96	-9.1702
trans-Resveratrol	12	-5.40137
trans-Resveratrol	96	-3.37112
Unknown-2	96	-4.26385
Unknown-3	12	-4.9182
Unknown-4	12	4.44515
Unknown-5	12	-4.10416
Z-Miyabenol C	96	-3.80119
